# Supplementary material for: Association of Common Polymorphisms in the Interleukin-1 Beta Gene with Hepatocellular Carcinoma in Caucasian Patients with Chronic Hepatitis B
Source: Pathogens. 2022 Dec 29;12(1):54. doi: 10.3390/pathogens12010054 (PMC9861021; doi:10.3390/pathogens12010054)
Supplement: Supplementary file 1 [file pathogens-12-00054-s001.zip]

Archive with 1 entries (1 files):
- pathogens-2050246-supplementary.pdf
